# Supplementary material for: Electrochemical Detection of Prostate Cancer—Associated miRNA-141 Using a Low-Cost Disposable Biosensor
Source: Biosensors (Basel). 2025 Jun 6;15(6):364. doi: 10.3390/bios15060364 (PMC12190380; doi:10.3390/bios15060364)
Supplement: Supplementary file 1 [file biosensors-15-00364-s001.zip]

Archive with 1 entries (1 files):
- biosensors-3653300-supplementary.pdf
